# Supplementary material for: Performance of a Machine Learning Algorithm to Predict Hypotension in Spontaneously Breathing Non-Ventilated Post-Anesthesia and ICU Patients
Source: J Pers Med. 2024 Feb 15;14(2):210. doi: 10.3390/jpm14020210 (PMC10890176; doi:10.3390/jpm14020210)
Supplement: Supplementary file 1 [file jpm-14-00210-s001.zip]

Archive with 1 entries (1 files):
- jpm-2859281-supplementary.pdf
